# Supplementary material for: Transforming static interfaces into tactile channels with steerable transdermal foci
Source: Sci Adv. 2026 Jul 8;12(28):eaef2372. doi: 10.1126/sciadv.aef2372 (PMC13344323; doi:10.1126/sciadv.aef2372)
Supplement: Supplementary file 2 — Movies S1 to S3 [file sciadv.aef2372_movies_s1_to_s3.zip]

Archive with 3 entries (3 files):
- sciadv.aef2372_movie_s1.mp4
- sciadv.aef2372_movie_s2.mp4
- sciadv.aef2372_movie_s3.mp4
